# Supplementary material for: A high‐resolution cross‐species comparative analysis of the subchondral bone provides insight into critical topographical patterns of the osteochondral unit
Source: Clin Transl Med. 2022 Feb 27;12(2):e745. doi: 10.1002/ctm2.745 (PMC8882244; doi:10.1002/ctm2.745)
Supplement: Supplementary file 2 — Supporting Information [file CTM2-12-e745-s001.xlsx]

## Sheet: Figure 1
Supplementary Raw Data 1
Raw data of Figure 1
D							E							F
Entire tibial plateau width							MTP width / LTP width							TP length / TP width
Human	sheep	minipig	rabbit	rat	mouse		Human	sheep	minipig	rabbit	rat	mouse		Human	sheep	minipig	rabbit	rat	mouse
80.1	52.026	38.89	15.641	7.183	2.736		0.917989	0.87936	0.882973	0.809524	0.863192	0.801609		0.609988	0.597451	0.631011	0.744773	0.854796	0.70943
67.96	51.19	39.19	16.599	6.64	2.904		0.947022	0.822374	0.885135	0.844597	0.926405	0.853636		0.66392	0.630983	0.652207	0.749684	0.807831	0.655992
73.49	50.4	38.36	16.186	6.711	2.797		0.955255	0.867883	0.907396	0.815867	0.978503	0.839422		0.593142	0.609325	0.667623	0.692512	0.775741	0.69074
72.66	48.59	40.24	17.464	7.011	2.929		0.885364	0.820026	0.900962	0.802105	0.877688	0.777419		0.607625	0.646635	0.662028	0.740838	0.692198	0.735063
80.77	51.337	39.21	16.702	6.664	2.947		0.932394	0.917205	0.897056	0.843538	0.894853	0.997096		0.555404	0.604807	0.654093	0.748234	0.743998	0.72752
68.92	51.541	40.213	16.062	7.418	2.605		0.78057	0.82317	0.893952	1.0317	0.865979	0.85015		0.579222	0.68949	0.615821	0.697858	0.951469	0.670633
G							I							J
SCBP Th.							SCBP th / TP width							SCBP BV/TV
Human	sheep	minipig	rabbit	rat	mouse		Human	sheep	minipig	rabbit	rat	mouse		Human	sheep	minipig	rabbit	rat	mouse
0.496667	1.25708	0.713333	0.478833	0.271667	0.0991667		0.00620058	0.0241626	0.0183423	0.030614	0.0378208	0.0362451		94.5225	96.54	98.935	98.7163	99.9998	99.9473
0.359167	1.55417	0.654167	0.5005	0.23225	0.109		0.00528497	0.0303607	0.0166922	0.0301524	0.0349774	0.0375344		91.8875	98.155	98.2075	99.3355	99.923	99.4464
0.515833	1.43417	0.66	0.424333	0.271583	0.125417		0.0070191	0.0284557	0.0172054	0.0262161	0.0404684	0.0448397		86.385	97.86	97.5075	98.9417	99.9542	99.9975
0.561667	1.22583	0.8925	0.477417	0.278417	0.122417		0.00773007	0.0252281	0.0221794	0.0273372	0.0397114	0.0417947		95.2875	97.825	97.9425	98.9933	99.8688	99.465
0.694167	1.17967	0.9625	0.58675	0.27325	0.1205		0.00859436	0.0229789	0.0245473	0.0351305	0.0410039	0.040889		95.6725	96.6625	99.93	99.9924	99.9677	99.99
0.479167	1.27675	1.04008	0.495417	0.295083	0.107417		0.00695251	0.0247715	0.0258644	0.030844	0.0397794	0.0412348		90.35	97.6875	99.9125	99.9731	99.805	99.05
K							L
SCBP BS/BV							SCBP Po(tot)
Human	sheep	minipig	rabbit	rat	mouse		Human	sheep	minipig	rabbit	rat	mouse
5.9225	5.1225	5.095	7.46024	13.6893	33.2427		5.4775	3.46	1.065	1.28367	0.0001725	0.0527225
7.0525	4.12	5.645	7.02346	14.8607	32.6566		8.1075	1.845	1.7925	0.664515	0.077025	0.553613
9.445	3.7475	6.93	7.52702	14.4676	35.79		13.615	2.14	2.4925	1.05826	0.04578	0.0025
5.405	4.7175	5.8325	6.83685	16.025	30.3875		4.7125	2.175	2.0575	1.0067	0.13117	0.535
5.6125	4.98	6.6725	8.00069	16.1075	31.68		4.3275	3.3375	0.32	0.00518	0.03231	0.01
9.735	4.385	5.9875	6.94403	13.8	34.745		9.65	2.315	0.085	0.27691	0.19269	0.9525
M, N
	SCBP Th.	SCBP BV/TV	SCBP BS/BV	SCBP BS/TV	SCBP Po(cl)	SCBP Po(op)	SCBP Po(tot)	SCBP th / TP width
human	0.496667	94.5225	5.9225	5.5875	0.1725	5.315	5.4775	0.00620058
	0.359167	91.8875	7.0525	6.465	0.0475	8.07	8.1075	0.00528497
	0.515833	86.385	9.445	8.11	0.131	13.495	13.615	0.0070191
	0.561667	95.2875	5.405	5.115	0.0675	4.645	4.7125	0.00773007
	0.694167	95.6725	5.6125	5.3325	0.20075	4.1375	4.3275	0.00859436
	0.479167	90.35	9.735	8.6025	0.0525	9.6025	9.65	0.00695251
sheep	1.25708	96.54	5.1225	4.915	0.4925	2.9775	3.46	0.0241626
	1.55417	98.155	4.12	4.0225	0.46	1.3975	1.845	0.0303607
	1.43417	97.86	3.7475	3.6625	0.4475	1.6975	2.14	0.0284557
	1.22583	97.825	4.7175	4.6025	0.6875	1.4975	2.175	0.0252281
	1.17967	96.6625	4.98	4.785	0.5425	2.8125	3.3375	0.0229789
	1.27675	97.6875	4.385	4.2425	0.33	1.985	2.315	0.0247715
minipig	0.713333	98.935	5.095	5.035	0.2725	0.79	1.065	0.0183423
	0.654167	98.2075	5.645	5.5375	0.6075	1.1925	1.7925	0.0166922
	0.66	97.5075	6.93	6.7375	0.395	2.1025	2.4925	0.0172054
	0.8925	97.9425	5.8325	5.7125	0.565	1.5	2.0575	0.0221794
	0.9625	99.93	6.6725	6.67	0.015	0.0525	0.32	0.0245473
	1.04008	99.9125	5.9875	5.985	0.0225	0.06	0.085	0.0258644
rabbit	0.478833	98.7163	7.46024	7.36538	0.00518	1.27858	1.28367	0.030614
	0.5005	99.3355	7.02346	6.97698	0.0150975	0.649545	0.664515	0.0301524
	0.424333	98.9417	7.52702	7.44466	0.0011125	1.05716	1.05826	0.0262161
	0.477417	98.9933	6.83685	6.76652	0.0010475	0.990653	1.0067	0.0273372
	0.58675	99.9924	8.00069	8.0003	0	0.00518	0.00518	0.0351305
	0.495417	99.9731	6.94403	6.94209	0	0.02691	0.27691	0.030844
rat	0.271667	99.9998	13.6893	13.689	0	0.0001725	0.0001725	0.0378208
	0.23225	99.923	14.8607	14.8489	0.0084975	0.068545	0.077025	0.0349774
	0.271583	99.9542	14.4676	14.2105	0.0012425	0.0445375	0.04578	0.0404684
	0.278417	99.8688	16.025	16.0038	0.0021775	0.128997	0.13117	0.0397114
	0.27325	99.9677	16.1075	16.1025	0.00021	0.0321	0.03231	0.0410039
	0.295083	99.805	13.8	13.7725	0.0036625	0.18768	0.19269	0.0397794
mouse	0.0991667	99.9473	33.2427	33.2252	0	0.0527225	0.0527225	0.0362451
	0.109	99.4464	32.6566	32.4656	0	0.553613	0.553613	0.0375344
	0.125417	99.9975	35.79	35.79	0	0.0025	0.0025	0.0448397
	0.122417	99.465	30.3875	30.2225	0	0.535	0.535	0.0417947
	0.1205	99.99	31.68	31.675	0	0.01	0.01	0.040889
	0.107417	99.05	34.745	34.415	0	0.9525	0.9525	0.0412348

## Sheet: Figure 2
Raw data of Figure 2
B							C							D							E
SAS BV/TV							SAS BS/BV							SAS BS/TV							SAS Tb.Pf
Human	sheep	minipig	rabbit	rat	mouse		Human	sheep	minipig	rabbit	rat	mouse		Human	sheep	minipig	rabbit	rat	mouse		Human	sheep	minipig	rabbit	rat	mouse
30.555	67.6475	72.38	48.8608	68.591	52.4147		14.0675	12.5525	20.9525	15.1175	25.5883	50.7582		4.265	8.3975	14.95	7.3775	17.5484	25.2082		0.245	-5.12	-29.0525	2.0225	-12.1518	18.4504
24.0825	58.745	72.22	53.233	68.2235	59.3325		14.8575	14.0325	21.905	15.355	24.5559	44.1613		3.555	8.71	15.69	8.15	16.6824	25.8377		1.4775	-3.475	-32.5225	1.30775	-10.1571	15.2972
35.4425	60.36	69.4225	52.0299	64.6525	60.2225		10.2375	14.9075	22.4675	13.0575	25.2441	41.2625		3.9075	8.9725	15.3925	7.2475	16.2466	24.115		1.1	-1.0475	-25.655	0.6425	-8.2806	12.785
36.9125	64.3875	72.49	61.3743	60.7324	53.1225		11.8175	13.6525	18.7625	13.4	28.3932	49.3		4.2025	8.745	13.4425	8.21	17.2119	25.2825		0.14	-4.5625	-25.68	-0.7875	-8.47864	14.7925
38.7475	56.8275	79.3425	54.5632	67.0657	80.28		10.55	14.6	10.3525	11.1425	23.3503	33.885		4.035	8.39	8.03	7.055	15.619	27.2625		0.2125	0.42	-10.8775	-1.4855	-8.09744	7.8325
30.5775	58.745	80.3025	57.8724	56.165	53.855		13.7525	13.515	9.5575	13.095	24.885	49.9725		4.04	7.7525	7.63	7.735	13.6075	24.3425		1.0925	-2.49	-13.08	-0.6075	-4.6425	20.2375
F							G							H							I
SAS SMI							SAS Tb.Th							SAS Tb.N							SAS Tb.Sp
Human	sheep	minipig	rabbit	rat	mouse		Human	sheep	minipig	rabbit	rat	mouse		Human	sheep	minipig	rabbit	rat	mouse		Human	sheep	minipig	rabbit	rat	mouse
0.9075	0.8825	-1.595	1.2845	0.711823	2.20589		0.2425	0.3025	0.1825	0.24	0.140102	0.09065		1.2575	2.26	4.05	2.0375	4.89381	5.61467		0.5975	0.1525	0.07	0.305	0.103703	0.101495
0.9375	0.9825	-2.25	1.165	0.768582	2.01443		0.23	0.2775	0.1575	0.235	0.146143	0.0936975		1.0375	2.255	4.625	2.2825	4.65259	6.309		0.7325	0.1525	0.0725	0.265	0.131355	0.100048
1.1025	2.2475	-0.7525	0.9575	0.947377	1.7425		0.3275	0.2725	0.1725	0.2675	0.145473	0.09		1.0775	2.2125	4.075	2.085	4.40571	6.32		0.5875	0.155	0.075	0.305	0.131928	0.1
0.8825	0.875	-1.4625	0.9525	1.17911	1.77		0.305	0.27	0.195	0.2625	0.133545	0.08525		1.2025	2.4025	3.7175	2.3575	4.5372	6.1675		0.54	0.1525	0.0775	0.235	0.134182	0.10675
0.81	2.205	-3.1275	0.5325	0.587095	1.6475		0.335	0.2675	0.29	0.306	0.155152	0.12325		1.15	2.155	2.7625	2.175	4.32074	6.5875		0.575	0.2	0.12	0.275	0.137763	0.0725
1.04	0.985	-3.9075	0.605	1.935	2.025		0.2675	0.2625	0.2925	0.2675	0.16125	0.086		1.14	2.225	2.7475	2.22	3.4975	6.0265		0.6	0.1975	0.125	0.26	0.1725	0.0875
J							K							L
SAS DA							SAS FD							SAS Conn.Dn
Human	sheep	minipig	rabbit	rat	mouse		Human	sheep	minipig	rabbit	rat	mouse		Human	sheep	minipig	rabbit	rat	mouse
0.315	0.365	0.405	0.336	0.50957	0.734762		2.615	2.635	2.69	2.4	2.5312	2.07324		6.36	58.68	389.94	13.935	437.373	135.083
0.4	0.3575	0.42	0.365	0.49766	0.665258		2.53	2.6325	2.7075	2.46	2.48255	2.14569		4.4175	67.095	381.925	21.81	304.9	113.974
0.26	0.43	0.26	0.38	0.464225	0.705		2.555	2.67	2.685	2.4525	2.44403	2.205		4.43	74.745	412.665	12.23	349.687	109.828
0.3075	0.33	0.2925	0.3825	0.488602	0.685		2.605	2.655	2.6725	2.47	2.47022	2.225		5.34	58.47	309.715	28.5925	384.165	115.422
0.25	0.34	0.375	0.3625	0.443598	0.6325		2.61	2.6325	2.59	2.4	2.42985	2.205		4.3625	49.9425	44.3975	12.615	205.42	186.735
0.2975	0.3275	0.35	0.38	0.33225	0.61		2.54	2.6675	2.3725	2.4725	2.415	2.0925		5.595	38.9375	36.6825	14.6175	298.395	86.665
M, N, O
	SAS BV/TV	SAS BS/BV	SAS BS/TV	SAS Tb.Pf	SAS SMI	SAS Tb.Th	SAS Tb.N	SAS Tb.Sp	SAS DA	SAS FD	SAS Conn.Dn
human	30.555	14.0675	4.265	0.245	0.9075	0.2425	1.2575	0.5975	0.315	2.615	6.36
	24.0825	14.8575	3.555	1.4775	0.9375	0.23	1.0375	0.7325	0.4	2.53	4.4175
	35.4425	10.2375	3.9075	1.1	1.1025	0.3275	1.0775	0.5875	0.26	2.555	4.43
	36.9125	11.8175	4.2025	0.14	0.8825	0.305	1.2025	0.54	0.3075	2.605	5.34
	38.7475	10.55	4.035	0.2125	0.81	0.335	1.15	0.575	0.25	2.61	4.3625
	30.5775	13.7525	4.04	1.0925	1.04	0.2675	1.14	0.6	0.2975	2.54	5.595
sheep	67.6475	12.5525	8.3975	-5.12	0.8825	0.3025	2.26	0.1525	0.365	2.635	58.68
	58.745	14.0325	8.71	-3.475	0.9825	0.2775	2.255	0.1525	0.3575	2.6325	67.095
	60.36	14.9075	8.9725	-1.0475	2.2475	0.2725	2.2125	0.155	0.43	2.67	74.745
	64.3875	13.6525	8.745	-4.5625	0.875	0.27	2.4025	0.1525	0.33	2.655	58.47
	56.8275	14.6	8.39	0.42	2.205	0.2675	2.155	0.2	0.34	2.6325	49.9425
	58.745	13.515	7.7525	-2.49	0.985	0.2625	2.225	0.1975	0.3275	2.6675	38.9375
minipig	72.38	20.9525	14.95	-29.0525	-1.595	0.1825	4.05	0.07	0.405	2.69	389.94
	72.22	21.905	15.69	-32.5225	-2.25	0.1575	4.625	0.0725	0.42	2.7075	381.925
	69.4225	22.4675	15.3925	-25.655	-0.7525	0.1725	4.075	0.075	0.26	2.685	412.665
	72.49	18.7625	13.4425	-25.68	-1.4625	0.195	3.7175	0.0775	0.2925	2.6725	309.715
	79.3425	10.3525	8.03	-10.8775	-3.1275	0.29	2.7625	0.12	0.375	2.59	44.3975
	80.3025	9.5575	7.63	-13.08	-3.9075	0.2925	2.7475	0.125	0.35	2.3725	36.6825
rabbit	48.8608	15.1175	7.3775	2.0225	1.2845	0.24	2.0375	0.305	0.336	2.4	13.935
	53.233	15.355	8.15	1.30775	1.165	0.235	2.2825	0.265	0.365	2.46	21.81
	52.0299	13.0575	7.2475	0.6425	0.9575	0.2675	2.085	0.305	0.38	2.4525	12.23
	61.3743	13.4	8.21	-0.7875	0.9525	0.2625	2.3575	0.235	0.3825	2.47	28.5925
	54.5632	11.1425	7.055	-1.4855	0.5325	0.306	2.175	0.275	0.3625	2.4	12.615
	57.8724	13.095	7.735	-0.6075	0.605	0.2675	2.22	0.26	0.38	2.4725	14.6175
rat	68.591	25.5883	17.5484	-12.1518	0.711823	0.140102	4.89381	0.103703	0.50957	2.5312	437.373
	68.2235	24.5559	16.6824	-10.1571	0.768582	0.146143	4.65259	0.131355	0.49766	2.48255	304.9
	64.6525	25.2441	16.2466	-8.2806	0.947377	0.145473	4.40571	0.131928	0.464225	2.44403	349.687
	60.7324	28.3932	17.2119	-8.47864	1.17911	0.133545	4.5372	0.134182	0.488602	2.47022	384.165
	67.0657	23.3503	15.619	-8.09744	0.587095	0.155152	4.32074	0.137763	0.443598	2.42985	205.42
	56.165	24.885	13.6075	-4.6425	1.935	0.16125	3.4975	0.1725	0.33225	2.415	298.395
mouse	52.4147	50.7582	25.2082	18.4504	2.20589	0.09065	5.61467	0.101495	0.734762	2.07324	135.083
	59.3325	44.1613	25.8377	15.2972	2.01443	0.0936975	6.309	0.100048	0.665258	2.14569	113.974
	60.2225	41.2625	24.115	12.785	1.7425	0.09	6.32	0.1	0.705	2.205	109.828
	53.1225	49.3	25.2825	14.7925	1.77	0.08525	6.1675	0.10675	0.685	2.225	115.422
	80.28	33.885	27.2625	7.8325	1.6475	0.12325	6.5875	0.0725	0.6325	2.205	186.735
	53.855	49.9725	24.3425	20.2375	2.025	0.086	6.0265	0.0875	0.61	2.0925	86.665

## Sheet: Figure 3
Raw data of Figure 3
B						C						D						E
	SCBP th						SCBP BV/TV						SCBP BS/BV						SCBP Po(tot)
	MTPp	MTPc	LTPc	LTPp			MTPp	MTPc	LTPc	LTPp			MTPp	MTPc	LTPc	LTPp			MTPp	MTPc	LTPc	LTPp
human	0.303333	0.753333	0.56	0.37		human	95.84	94.18	94.84	93.23		human	4.89	4.84	5.62	8.34		human	4.16	5.82	5.16	6.77
	0.4	0.31	0.37	0.356667			92.09	93.71	92.83	88.92			7.52	5.58	6.7	8.41			7.91	6.29	7.15	11.08
	0.363333	0.69	0.583333	0.426667			86.15	90.8	87.16	81.43			8.13	7.58	10.28	11.79			13.86	9.19	12.84	18.57
	0.54	0.713333	0.53	0.463333			95.62	97.18	97.53	90.82			4.27	3.43	6.05	7.87			4.38	2.82	2.47	9.18
	0.563333	0.876667	0.74	0.596667			95.43	97.47	98.75	91.04			4.92	3.29	6.15	8.09			4.57	2.53	1.25	8.96
	0.396667	0.44	0.543333	0.536667			82.84	87.25	98.35	92.96			14.82	11.02	5.84	7.26			17.16	12.75	1.65	7.04
sheep	1.20167	1.49133	1.18267	1.15267		sheep	96.62	99.37	99.15	91.02		sheep	6.42	3.81	4.33	5.93		sheep	3.38	0.63	0.85	8.98
	1.59333	1.57	2.06333	0.99			98.67	99.28	99.32	95.35			3.79	3.29	2.97	6.43			1.33	0.72	0.68	4.65
	1.22333	1.31667	1.78333	1.41333			98.45	98.83	98.33	95.83			3.87	3.73	2.98	4.41			1.55	1.17	1.67	4.17
	1.17667	1.34	1.47667	0.91			97.43	98.51	98.85	96.51			5.09	3.97	3.25	6.56			2.57	1.49	1.15	3.49
	1.316	1.325	1.20167	0.876			95.18	99.11	99.51	92.85			6.08	4.12	3.78	5.94			4.82	0.89	0.49	7.15
	1.24467	1.40133	1.21367	1.24733			98.89	99.33	99.37	93.16			3.73	3.6	3.14	7.07			1.12	0.67	0.63	6.84
minipig	0.58	0.893333	0.736667	0.643333		minipig	99.19	99.45	98.97	98.13		minipig	4.98	3.92	4.59	6.89		minipig	0.81	0.55	1.03	1.87
	0.396667	0.916667	0.733333	0.57			98.2	98.57	98.64	97.42			6.37	4.42	4.29	7.5			1.8	1.43	1.36	2.58
	0.363333	1.05	0.693333	0.533333			95.81	97.74	98.81	97.67			9.16	5.09	4.6	8.87			4.19	2.26	1.19	2.33
	0.74	1.27333	0.86	0.696667			97.92	97.94	97.35	98.56			6.39	4.57	5.96	6.41			2.08	2.06	2.65	1.44
	0.956	1.139	0.915	0.84			99.96	100	99.98	99.78			6.43	6.54	5.78	7.94			0.04	1	0.02	0.22
	0.955	1.083	1.218	0.904333			99.76	99.97	99.99	99.93			6.2	5.75	5.37	6.63			0.24	0.03	0	0.07
rabbit	0.520333	0.486333	0.47	0.438667		rabbit	99.0244	98.9028	98.213	98.7251		rabbit	8.26395	7.10988	7.09922	7.36791		rabbit	0.97558	1.09719	1.78704	1.27487
	0.477667	0.48	0.502	0.542333			99.0913	99.9267	99.16	99.164			8.04581	7.21772	6.22899	6.60133			0.90873	0.07334	0.83999	0.836
	0.385	0.453667	0.438667	0.42			97.5558	99.9151	99.6089	98.6871			8.18984	7.38372	7.36015	7.17436			2.44417	0.08494	0.39105	1.31289
	0.494667	0.532	0.455333	0.427667			99.9326	99.9744	99.014	97.0522			7.22458	6.48298	6.4867	7.15313			0.06744	0.02556	0.98602	2.94778
	0.597667	0.620667	0.568333	0.560333			100	100	99.99	99.9796			7.52271	8.07682	8.75	7.65321			0	0	0.0003	0.02042
	0.443667	0.535	0.478667	0.524333			99.9294	100	99.9629	100			7.48552	7.30838	6.61291	6.3693			0	0.03708	1	0.07056
rat	0.256	0.249	0.272333	0.309333		rat	99.9997	99.9996	100	100		rat	14.0945	14.2674	14.3008	12.0945		rat	0.00032	0.00037	0	0
	0.242667	0.239667	0.211	0.235667			99.9995	99.9527	99.977	99.7627			12.9851	14.4008	16.7623	15.2945			0.00047	0.04735	0.02296	0.23732
	0.253667	0.266667	0.284333	0.281667			99.9972	99.9235	99.938	99.9582			14.5836	15.5918	14.7119	12.983			0.00277	0.07648	0.06204	0.04183
	0.320667	0.267	0.213667	0.312333			99.924	99.5893	99.9738	99.9882			14.9184	16.2389	17.5194	15.4231			0.07599	0.41065	0.0262	0.01184
	0.261	0.250333	0.272333	0.309333			99.9549	99.9385	99.9894	99.9879			14.9969	15.5276	17.1951	16.7104			0.04511	0.06151	0.01056	0.01206
	0.276667	0.309667	0.303333	0.290667			99.83	99.66	99.99	99.74			14.04	12.97	13.61	14.58			0.17	0.34	0.00076	0.26
mouse	0.0966667	0.107667	0.0933333	0.099		mouse	99.987	99.9355	100	99.8667		mouse	32.3613	31.5575	34.9865	34.0653		mouse	0.01302	0.06452	0.13335	0
	0.111333	0.0973333	0.108333	0.119			99.6254	98.2225	99.9377	100			34.4084	34.6485	30.753	30.8165			0.37461	1.77753	0.06231	0
	0.118	0.118333	0.135	0.130333			100	100	100	99.99			37.71	42.18	30.79	32.48			0	0	0	0.01
	0.130333	0.119	0.129333	0.111			99.97	98.79	99.35	99.75			29.43	32.84	30.26	29.02			0.03	1.21	0.65	0.25
	0.125	0.131333	0.109	0.116667			100	99.96	100	100			32.97	32.58	30.31	30.86			0	0.04	0	0
	0.108	0.112	0.106	0.103667			98.08	98.33	99.79	100			35.19	33.52	34.27	36			1.92	1.67	0.22	0
F						G						H						I
	SAS BV/TV						SAS BS/TV						SAS Tb.Th						SAS Tb.Pf
	MTPp	MTPc	LTPc	LTPp			MTPp	MTPc	LTPc	LTPp			MTPp	MTPc	LTPc	LTPp			MTPp	MTPc	LTPc	LTPp
human	35.89	32.12	26.9	27.31		human	4.61	4.33	4.02	4.1		human	0.26	0.26	0.23	0.22		human	-1.09	0.2	1.28	0.59
	25.34	27.51	21.26	22.22			3.7	3.68	3.41	3.43			0.23	0.25	0.22	0.22			0.86	0.42	2.72	1.91
	41.98	38.83	31.73	29.23			3.82	3.8	3.99	4.02			0.39	0.37	0.29	0.26			-0.16	0.49	1.89	2.18
	48.48	39.27	28.69	31.21			4.39	4.21	4.16	4.05			0.37	0.34	0.25	0.26			-1.48	-1.28	2.17	1.15
	44.53	42.42	34.17	33.87			4.21	3.96	3.99	3.98			0.37	0.39	0.3	0.28			-0.69	0.09	0.99	0.46
	24.01	37.97	22.15	38.18			3.99	4.32	3.42	4.43			0.23	0.31	0.24	0.29			2.94	-0.71	2.88	-0.74
sheep	76.24	76.43	55.65	62.27		sheep	9.83	8.27	8.47	7.02		sheep	0.32	0.32	0.25	0.32		sheep	-9.99	-9.38	0.95	-2.06
	77.63	58.5	49.46	49.39			9.08	9.32	9.07	7.37			0.34	0.27	0.24	0.26			-14.09	-2.99	1.09	2.09
	69.54	64.35	49.08	58.47			10.29	10.25	8.09	7.26			0.28	0.25	0.24	0.32			-8.35	-3.46	5.05	2.57
	75.8	64.17	58.66	58.92			9.2	9.7	8.55	7.53			0.3	0.25	0.26	0.27			-12.83	-4.42	-0.54	-0.46
	66.76	60.22	51.06	49.27			10.66	9.53	7.42	5.95			0.26	0.25	0.26	0.3			-4.02	-0.54	3.69	2.55
	77.63	58.5	49.46	49.39			8.08	8.79	7.68	6.46			0.32	0.24	0.23	0.26			-11.49	-1.2	2.04	0.69
minipig	78.43	75.71	69.06	66.32		minipig	11.95	13.75	16.55	17.55		minipig	0.22	0.2	0.16	0.15		minipig	-27.74	-31.13	-29.16	-28.18
	73.62	76.16	72.72	66.38			13.5	14.3	16.37	18.59			0.18	0.17	0.15	0.13			-26.56	-34.89	-36.27	-32.37
	69.87	76.35	70.05	61.42			13.95	13.8	16.08	17.74			0.19	0.19	0.17	0.14			-21.83	-31.93	-28.02	-20.84
	79.26	76.41	70.62	63.67			12.34	13.1	14.02	14.31			0.21	0.2	0.19	0.18			-31.6	-30.71	-24.26	-16.15
	87.62	84.07	74.02	71.66			6.11	7.25	8.67	10.09			0.36	0.31	0.26	0.23			-12.36	-12.7	-8.94	-9.51
	86.89	82.12	81.64	70.56			7.59	8.18	7.15	7.6			0.31	0.27	0.31	0.28			-19.51	-14.64	-12.18	-5.99
rabbit	56.0645	48.0817	41.9555	49.3416		rabbit	8.04	7.25	6.82	7.4		rabbit	0.25	0.26	0.22	0.23		rabbit	1.31	3.31	3.22	0.25
	55.6375	47.5083	50.8494	58.9369			8.54	7.59	8.03	8.44			0.22	0.26	0.23	0.23			-0.199	4.38	2.31	-1.26
	54.1448	41.9553	49.8469	62.1727			7.54	6.47	7.36	7.62			0.26	0.27	0.27	0.27			0.05	2.72	1.88	-2.08
	67.879	57.873	59.3355	60.4096			8.69	7.59	8.73	7.83			0.26	0.29	0.25	0.25			-3.06	1.46	1.17	-2.72
	65.9406	49.7805	41.4997	61.0321			7.52	6.57	7.24	6.89			0.33	0.304	0.26	0.33			-2.57	1.14	0.098	-4.61
	56.9289	52.5226	55.6209	66.4174			7.54	7.63	7.85	7.92			0.26	0.28	0.25	0.28			0.33	1.06	0.29	-4.11
rat	73.4484	71.0773	62.078	67.7605		rat	18.7098	18.3685	16.0299	17.0856		rat	0.14342	0.13852	0.13832	0.14015		rat	-12.7102	-14.2438	-13.2929	-8.36009
	72.5648	75.4998	62.685	62.1443			16.7247	17.7611	16.8884	15.3554			0.16158	0.15118	0.13522	0.13659			-9.44741	-10.7659	-11.3319	-9.08308
	79.1049	64.79	57.1105	57.6047			18.5805	17.0981	14.6694	14.6383			0.15865	0.14457	0.13679	0.14188			-17.5636	-5.52619	-5.711	-4.32159
	67.5937	67.0466	53.5369	54.7525			18.7361	18.8452	15.4694	15.7971			0.13738	0.13777	0.13015	0.12888			-9.23491	-10.363	-6.95576	-7.36092
	68.5168	73.1461	62.654	63.9458			15.6836	16.057	15.3255	15.41			0.16179	0.16361	0.14555	0.14966			-5.89402	-8.01494	-9.36008	-9.1207
	65.68	64.64	41.45	52.89			12.17	16.68	13.09	12.49			0.21	0.16	0.12	0.155			-7.32	-3.35	-2.1	-5.8
mouse	63.0815	26.9938	48.0871	71.4964		mouse	31.3079	17.6803	22.6035	29.2412		mouse	0.10435	0.06681	0.087	0.10444		mouse	20.8012	24.6194	18.8451	9.53603
	72.0198	49.7544	48.0725	67.4831			28.2295	24.5944	21.9664	28.5603			0.11425	0.07968	0.0834	0.09746			15.9274	15.3839	17.6356	12.2419
	69.35	65.62	34.53	71.39			28.08	25.17	17.18	26.03			0.09	0.09	0.08	0.1			12.42	10.68	19.43	8.61
	60.09	33.32	50.2	68.88			25.19	20.29	25.1	30.55			0.099	0.064	0.08	0.098			13.39	20.28	16.23	9.27
	87.35	73.08	74.53	86.16			30.39	23.47	25.31	29.88			0.12	0.14	0.114	0.119			7.7	12.48	4.66	6.49
	60.99	21.59	63.86	68.98			26.41	15.91	26.68	28.37			0.09	0.06	0.098	0.096			15.43	38.04	18.15	9.33
J						K						L						M
	SAS DA						SAS Tb.N						SAS Tb.Sp						SAS FD
	MTPp	MTPc	LTPc	LTPp			MTPp	MTPc	LTPc	LTPp			MTPp	MTPc	LTPc	LTPp			MTPp	MTPc	LTPc	LTPp
human	0.36	0.22	0.27	0.41		human	1.38	1.25	1.17	1.23		human	0.55	0.58	0.62	0.64		human	2.66	2.59	2.62	2.59
	0.51	0.32	0.32	0.45			1.09	1.08	0.97	1.01			0.71	0.74	0.73	0.75			2.57	2.54	2.47	2.54
	0.28	0.25	0.22	0.29			1.07	1.04	1.09	1.11			0.57	0.59	0.6	0.59			2.64	2.54	2.48	2.56
	0.27	0.24	0.29	0.43			1.31	1.16	1.16	1.18			0.49	0.52	0.57	0.58			2.67	2.57	2.56	2.62
	0.27	0.18	0.17	0.38			1.19	1.09	1.13	1.19			0.52	0.56	0.59	0.63			2.65	2.56	2.58	2.65
	0.32	0.39	0.18	0.3			1.1	1.24	0.93	1.29			0.59	0.56	0.7	0.55			2.53	2.53	2.45	2.65
sheep	0.52	0.48	0.27	0.19		sheep	2.41	2.42	2.23	1.98		sheep	0.09	0.12	0.18	0.22		sheep	2.62	2.58	2.67	2.67
	0.49	0.42	0.3	0.22			2.34	2.37	2.3	2.01			0.09	0.13	0.16	0.23			2.56	2.59	2.73	2.65
	0.52	0.48	0.36	0.36			2.46	2.54	1.83	2.02			0.12	0.12	0.19	0.19			2.69	2.63	2.7	2.66
	0.48	0.45	0.21	0.18			2.55	2.57	2.3	2.19			0.1	0.13	0.17	0.21			2.64	2.65	2.7	2.63
	0.52	0.42	0.2	0.22			2.59	2.45	1.95	1.63			0.12	0.15	0.21	0.32			2.59	2.62	2.69	2.63
	0.44	0.4	0.23	0.24			2.41	2.46	2.11	1.92			0.11	0.17	0.22	0.29			2.64	2.66	2.71	2.66
minipig	0.36	0.37	0.4	0.49		minipig	3.53	3.86	4.32	4.49		minipig	0.07	0.07	0.07	0.07		minipig	2.63	2.68	2.72	2.73
	0.39	0.35	0.45	0.49			4.09	4.49	4.81	5.11			0.08	0.07	0.07	0.07			2.65	2.72	2.72	2.74
	0.16	0.17	0.34	0.37			3.72	3.95	4.17	4.46			0.08	0.07	0.07	0.08			2.65	2.68	2.7	2.71
	0.29	0.29	0.28	0.31			3.82	3.9	3.63	3.52			0.07	0.07	0.08	0.09			2.63	2.68	2.69	2.69
	0.28	0.35	0.4	0.47			2.4	2.71	2.87	3.07			0.12	0.12	0.13	0.11			2.54	2.55	2.63	2.64
	0.46	0.35	0.3	0.29			2.83	2.99	2.62	2.55			0.09	0.11	0.13	0.17			2.57	2.59	2.14	2.19
rabbit	0.304	0.24	0.47	0.33		rabbit	2.25	1.84	1.89	2.17		rabbit	0.26	0.35	0.33	0.28		rabbit	2.42	2.31	2.36	2.51
	0.35	0.31	0.4	0.4			2.55	1.84	2.22	2.52			0.25	0.31	0.28	0.22			2.48	2.4	2.44	2.52
	0.5	0.32	0.3	0.4			2.25	1.71	2.03	2.35			0.26	0.41	0.31	0.24			2.47	2.4	2.43	2.51
	0.31	0.3	0.41	0.51			2.59	2.02	2.38	2.44			0.19	0.29	0.22	0.24			2.47	2.37	2.48	2.56
	0.32	0.38	0.41	0.34			2.56	1.78	2.09	2.27			0.21	0.34	0.32	0.23			2.41	2.29	2.41	2.49
	0.34	0.45	0.32	0.41			2.14	2.06	2.24	2.44			0.29	0.27	0.27	0.21			2.47	2.42	2.47	2.53
rat	0.41659	0.64352	0.42754	0.55063		rat	5.12109	5.13102	4.48811	4.83501		rat	0.08299	0.09502	0.12554	0.11126		rat	2.56521	2.5468	2.53398	2.47881
	0.38809	0.57637	0.53341	0.49277			4.49098	4.93396	4.63586	4.54955			0.17649	0.08877	0.12248	0.13768			2.43252	2.46202	2.50933	2.52635
	0.53764	0.44126	0.48406	0.39394			4.98614	4.40165	4.175	4.06003			0.0664	0.125	0.15145	0.18486			2.4297	2.41341	2.49585	2.43716
	0.4527	0.48653	0.48538	0.5298			4.92026	4.8666	4.11359	4.24835			0.13224	0.09207	0.15063	0.16179			2.4756	2.42611	2.49131	2.48786
	0.36484	0.31163	0.59782	0.5001			4.23491	4.47089	4.3045	4.27267			0.14287	0.1312	0.13799	0.13899			2.38647	2.37552	2.48593	2.47147
	0.399	0.22	0.35	0.36			3.17	3.98	3.43	3.41			0.14	0.12	0.25	0.18			2.38	2.46	2.36	2.46
mouse	0.7112	0.73942	0.85797	0.63046		mouse	6.04514	4.04045	5.52719	6.84589		mouse	0.08896	0.13731	0.11204	0.06767		mouse	2.08303	1.80503	2.07146	2.33343
	0.69118	0.70152	0.8035	0.46483			6.30385	6.24398	5.76407	6.9241			0.07233	0.12503	0.11472	0.08811			2.13351	2.11611	2.15126	2.18189
	0.55	0.79	0.74	0.74			7.16	6.89	4.14	7.09			0.08	0.08	0.16	0.08			2.04	2.33	2.17	2.28
	0.45	0.88	0.68	0.73			6.04	5.23	6.41	6.99			0.09	0.167	0.08	0.09			2.27	2.17	2.19	2.27
	0.61	0.53	0.62	0.77			7.33	5.23	6.55	7.24			0.05	0.08	0.09	0.07			2.16	2.11	2.31	2.24
	0.78	0.72	0.46	0.48			6.49	3.92	6.5	7.196			0.08	0.16	0.1	0.01			2.19	1.82	2.04	2.32
N
	SAS Conn.Dn
	MTPp	MTPc	LTPc	LTPp
human	7.5	6.45	5.84	5.65
	4.54	4.25	4.51	4.37
	3.89	3.95	4.56	5.32
	4.89	4.81	6.33	5.33
	4.57	3.76	4.6	4.52
	6.01	5.18	4.43	6.76
sheep	102.08	59.72	42.29	30.63
	109.82	73.54	57.09	27.93
	129.38	97.91	37.3	34.39
	92.52	73.82	41.19	26.35
	93.9	62.32	27.06	16.49
	66.92	47.21	26.53	15.09
minipig	233.69	327.15	480.47	518.45
	254.83	305.85	409.49	557.53
	322.9	332	460.6	535.16
	228.44	284.33	368.98	357.11
	18.12	26.98	48.92	83.57
	43.82	44.99	30.66	27.26
rabbit	15.32	13.93	9.74	16.75
	23.97	17.16	19.34	26.77
	10.55	9.7	12.9	15.77
	31.86	27.54	33.72	21.25
	16.48	9.49	11.8	12.69
	12.08	14.81	15.4	16.18
rat	559.536	530.585	420.312	239.058
	236.678	404.1	390.206	188.617
	628.391	394.67	204.609	171.079
	400.484	464.273	366.35	305.554
	200.289	169.659	226.421	225.313
	248.88	521.93	247.71	175.06
mouse	166.333	174.866	46.4798	152.654
	65.553	82.0063	67.4792	240.857
	146.42	79.79	136.99	76.11
	97.18	46.45	197.48	120.58
	436.89	0	133.87	176.18
	120.87	0	92.25	133.54

## Sheet: Figure 4
Raw data of Figure 4
C								D								E
Cart Th.								cart th. / TP width								cart th. / SCBP th.
Human	sheep	minipig	rabbit	rat	mouse			Human	sheep	minipig	rabbit	rat	mouse			Human	sheep	minipig	rabbit	rat	mouse
2.42383	1.51933	0.916917	0.948583	0.217083	0.0690833			0.0302601	0.0292033	0.0235772	0.0606472	0.0302218	0.0252498			4.8802	1.20862	1.2854	1.98103	0.79908	0.696639
1.93367	1.32417	1.1065	1.12183	0.182	0.0614167			0.028453	0.0258677	0.0282342	0.0675844	0.0274096	0.021149			5.38376	0.852011	1.69146	2.24143	0.783638	0.563456
2.45883	1.44775	0.912583	1.24942	0.208083	0.0903333			0.0334581	0.0287252	0.02379	0.0771912	0.0310063	0.0322965			4.76672	1.00947	1.3827	2.94442	0.766186	0.720266
2.97475	1.54658	0.980583	1.0185	0.18425	0.104167			0.0409407	0.0318293	0.0243684	0.05832	0.0262801	0.0355639			5.29629	1.26166	1.09869	2.13336	0.661778	0.850919
3.06542	1.63717	0.930333	0.865167	0.19475	0.08875			0.0379524	0.0318906	0.0237269	0.0518002	0.0292242	0.0301154			4.41597	1.38782	0.96658	1.47451	0.712717	0.736515
1.73717	1.538	1.00392	0.7985	0.351583	0.0864167			0.0252056	0.0298403	0.024965	0.0497136	0.047396	0.0331734			3.62539	1.20462	0.965227	1.61177	1.19147	0.8045
F							G, H
	Cart Th							TPL	TPW	MTPW	LTPW	MTPW/LTPW	TPL/TPW	MTSh	LTSh	MTSh/LTSh	MTSh/MTPw	LTSh/LTPw	cart-th/TPw	SCBP-th/TPw	cart-th/SCBP-th	cart-th/TbTh	Cart-Th	SCBP-Th	SCBP BV/TV	SCBP BS/BV	SCBP BS/TV	SCBP Po(cl)	SCBP Po(op)	SCBP Po(tot)	SAS BV/TV	SAS BS/BV	SAS BS/TV	SAS Tb.Pf	SAS SMI	SAS Tb.Th	SAS Tb.N	SAS Tb.Sp	SAS DA	SAS FD	SAS Conn.Dn
	MTPp	MTPc	LTPc	LTPp			human	48.86	80.1	34.7	37.8	0.917989	0.609988	11.507	9.266	1.24185	0.331614	0.245132	0.0302601	0.00620058	4.8802	9.99519	2.42383	0.496667	94.5225	5.9225	5.5875	0.1725	5.315	5.4775	30.555	14.0675	4.265	0.245	0.9075	0.2425	1.2575	0.5975	0.315	2.615	6.36
human	2.01767	2.65933	2.555	2.46333				45.12	67.96	27.35	28.88	0.947022	0.66392	9.486	8.34	1.13741	0.346837	0.288781	0.028453	0.00528497	5.38376	8.40725	1.93367	0.359167	91.8875	7.0525	6.465	0.0475	8.07	8.1075	24.0825	14.8575	3.555	1.4775	0.9375	0.23	1.0375	0.7325	0.4	2.53	4.4175
	1.494	1.74367	2.57	1.927				43.59	73.49	31.81	33.3	0.955255	0.593142	10.183	7.42	1.37237	0.320119	0.222823	0.0334581	0.0070191	4.76672	7.50789	2.45883	0.515833	86.385	9.445	8.11	0.131	13.495	13.615	35.4425	10.2375	3.9075	1.1	1.1025	0.3275	1.0775	0.5875	0.26	2.555	4.43
	1.89	2.81367	2.87133	2.26033				44.15	72.66	28.19	31.84	0.885364	0.607625	9.21	9.42	0.977707	0.326712	0.295854	0.0409407	0.00773007	5.29629	9.75328	2.97475	0.561667	95.2875	5.405	5.115	0.0675	4.645	4.7125	36.9125	11.8175	4.2025	0.14	0.8825	0.305	1.2025	0.54	0.3075	2.605	5.34
	2.00367	3.031	3.59033	3.274				44.86	80.77	35.72	38.31	0.932394	0.555404	12.867	11.793	1.09107	0.360218	0.307831	0.0379524	0.00859436	4.41597	9.1505	3.06542	0.694167	95.6725	5.6125	5.3325	0.20075	4.1375	4.3275	38.7475	10.55	4.035	0.2125	0.81	0.335	1.15	0.575	0.25	2.61	4.3625
	2.26833	3.43667	3.34533	3.21133				39.92	68.92	25.47	32.63	0.78057	0.579222	9.46	10.474	0.903189	0.371417	0.320993	0.0252056	0.00695251	3.62539	6.49408	1.73717	0.479167	90.35	9.735	8.6025	0.0525	9.6025	9.65	30.5775	13.7525	4.04	1.0925	1.04	0.2675	1.14	0.6	0.2975	2.54	5.595
	1.89467	1.94033	1.779	1.33467			sheep	31.083	52.026	19.994	22.737	0.87936	0.597451	6.405	7.53	0.850598	0.320346	0.331178	0.0292033	0.0241626	1.20862	5.02259	1.51933	1.25708	96.54	5.1225	4.915	0.4925	2.9775	3.46	67.6475	12.5525	8.3975	-5.12	0.8825	0.3025	2.26	0.1525	0.365	2.635	58.68
sheep	1.16433	2.11033	1.66467	1.138				32.3	51.19	19.26	23.42	0.822374	0.630983	6.38	6.871	0.92854	0.331256	0.293382	0.0258677	0.0303607	0.852011	4.77177	1.32417	1.55417	98.155	4.12	4.0225	0.46	1.3975	1.845	58.745	14.0325	8.71	-3.475	0.9825	0.2775	2.255	0.1525	0.3575	2.6325	67.095
	1.089	1.945	1.524	0.738667				30.71	50.4	19.51	22.48	0.867883	0.609325	5.971	6.634	0.90006	0.306048	0.295107	0.0287252	0.0284557	1.00947	5.31284	1.44775	1.43417	97.86	3.7475	3.6625	0.4475	1.6975	2.14	60.36	14.9075	8.9725	-1.0475	2.2475	0.2725	2.2125	0.155	0.43	2.67	74.745
	1.08067	1.799	2.013	0.898333				31.42	48.59	18.59	22.67	0.820026	0.646635	6.175	5.952	1.03747	0.332168	0.26255	0.0318293	0.0252281	1.26166	5.72809	1.54658	1.22583	97.825	4.7175	4.6025	0.6875	1.4975	2.175	64.3875	13.6525	8.745	-4.5625	0.875	0.27	2.4025	0.1525	0.33	2.655	58.47
	1.00633	2.094	2.28033	0.805667				31.049	51.337	20.605	22.465	0.917205	0.604807	5.82	5.393	1.07918	0.282456	0.240062	0.0318906	0.0229789	1.38782	6.12025	1.63717	1.17967	96.6625	4.98	4.785	0.5425	2.8125	3.3375	56.8275	14.6	8.39	0.42	2.205	0.2675	2.155	0.2	0.34	2.6325	49.9425
	1.314	2.51467	1.88033	0.839667				35.537	51.541	20.194	24.532	0.82317	0.68949	6.881	7.902	0.870792	0.340745	0.32211	0.0298403	0.0247715	1.20462	5.85905	1.538	1.27675	97.6875	4.385	4.2425	0.33	1.985	2.315	58.745	13.515	7.7525	-2.49	0.985	0.2625	2.225	0.1975	0.3275	2.6675	38.9375
	1.13133	1.96767	2.19967	0.853333			minipig	24.54	38.89	15.92	18.03	0.882973	0.631011	5.392	6.497	0.829922	0.338693	0.360344	0.0235772	0.0183423	1.2854	5.0242	0.916917	0.713333	98.935	5.095	5.035	0.2725	0.79	1.065	72.38	20.9525	14.95	-29.0525	-1.595	0.1825	4.05	0.07	0.405	2.69	389.94
minipig	0.773	1.10233	0.877667	0.914667				25.56	39.19	15.72	17.76	0.885135	0.652207	3.94	4.928	0.799513	0.250636	0.277477	0.0282342	0.0166922	1.69146	7.0254	1.1065	0.654167	98.2075	5.645	5.5375	0.6075	1.1925	1.7925	72.22	21.905	15.69	-32.5225	-2.25	0.1575	4.625	0.0725	0.42	2.7075	381.925
	0.945333	1.27633	1.19733	1.007				25.61	38.36	15.09	16.63	0.907396	0.667623	4.059	5.046	0.8044	0.268986	0.303428	0.02379	0.0172054	1.3827	5.29034	0.912583	0.66	97.5075	6.93	6.7375	0.395	2.1025	2.4925	69.4225	22.4675	15.3925	-25.655	-0.7525	0.1725	4.075	0.075	0.26	2.685	412.665
	0.644	1.124	1.18233	0.7				26.64	40.24	15.92	17.67	0.900962	0.662028	3.39	5.111	0.663275	0.21294	0.289247	0.0243684	0.0221794	1.09869	5.02863	0.980583	0.8925	97.9425	5.8325	5.7125	0.565	1.5	2.0575	72.49	18.7625	13.4425	-25.68	-1.4625	0.195	3.7175	0.0775	0.2925	2.6725	309.715
	0.664	1.26733	1.255	0.736				25.647	39.21	15.389	17.155	0.897056	0.654093	3.785	5.864	0.645464	0.245955	0.341825	0.0237269	0.0245473	0.96658	3.20805	0.930333	0.9625	99.93	6.6725	6.67	0.015	0.0525	0.32	79.3425	10.3525	8.03	-10.8775	-3.1275	0.29	2.7625	0.12	0.375	2.59	44.3975
	0.700333	1.32733	1.07533	0.618333				24.764	40.213	16.716	18.699	0.893952	0.615821	5.938	6.411	0.926221	0.355229	0.342853	0.024965	0.0258644	0.965227	3.43219	1.00392	1.04008	99.9125	5.9875	5.985	0.0225	0.06	0.085	80.3025	9.5575	7.63	-13.08	-3.9075	0.2925	2.7475	0.125	0.35	2.3725	36.6825
	0.812667	1.14733	1.25067	0.805			rabbit	11.649	15.641	5.576	6.888	0.809524	0.744773	1.334	1.887	0.706942	0.23924	0.273955	0.0606472	0.030614	1.98103	3.95243	0.948583	0.478833	98.7163	7.46024	7.36538	0.00518	1.27858	1.28367	48.8608	15.1175	7.3775	2.0225	1.2845	0.24	2.0375	0.305	0.336	2.4	13.935
rabbit	0.795333	1.037	0.816333	1.14567				12.444	16.599	6.011	7.117	0.844597	0.749684	1.059	1.463	0.723855	0.176177	0.205564	0.0675844	0.0301524	2.24143	4.77376	1.12183	0.5005	99.3355	7.02346	6.97698	0.0150975	0.649545	0.664515	53.233	15.355	8.15	1.30775	1.165	0.235	2.2825	0.265	0.365	2.46	21.81
	1.00367	1.14067	1.15267	1.19033				11.209	16.186	5.831	7.147	0.815867	0.692512	1.515	1.742	0.86969	0.259818	0.243739	0.0771912	0.0262161	2.94442	4.67072	1.24942	0.424333	98.9417	7.52702	7.44466	0.0011125	1.05716	1.05826	52.0299	13.0575	7.2475	0.6425	0.9575	0.2675	2.085	0.305	0.38	2.4525	12.23
	0.937667	1.09367	1.33833	1.628				12.938	17.464	6.477	8.075	0.802105	0.740838	1.085	1.616	0.671411	0.167516	0.200124	0.05832	0.0273372	2.13336	3.88	1.0185	0.477417	98.9933	6.83685	6.76652	0.0010475	0.990653	1.0067	61.3743	13.4	8.21	-0.7875	0.9525	0.2625	2.3575	0.235	0.3825	2.47	28.5925
	0.75	1.05133	1.008	1.26467				12.497	16.702	6.351	7.529	0.843538	0.748234	1.348	1.638	0.822955	0.21225	0.217559	0.0518002	0.0351305	1.47451	2.82734	0.865167	0.58675	99.9924	8.00069	8.0003	0	0.00518	0.00518	54.5632	11.1425	7.055	-1.4855	0.5325	0.306	2.175	0.275	0.3625	2.4	12.615
	0.836667	1.30567	0.886667	0.431667				11.209	16.062	6.803	6.594	1.0317	0.697858	1.059	1.503	0.704591	0.155667	0.227934	0.0497136	0.030844	1.61177	2.98505	0.7985	0.495417	99.9731	6.94403	6.94209	0	0.02691	0.27691	57.8724	13.095	7.735	-0.6075	0.605	0.2675	2.22	0.26	0.38	2.4725	14.6175
	0.782	1.24567	0.763667	0.402667			rat	6.14	7.183	2.385	2.763	0.863192	0.854796	0.232	0.508	0.456693	0.0972746	0.183858	0.0302218	0.0378208	0.79908	1.54946	0.217083	0.271667	99.9998	13.6893	13.689	0	0.0001725	0.0001725	68.591	25.5883	17.5484	-12.1518	0.711823	0.140102	4.89381	0.103703	0.50957	2.5312	437.373
rat	0.200667	0.248667	0.237	0.182				5.364	6.64	2.505	2.704	0.926405	0.807831	0.327	0.592	0.552365	0.130539	0.218935	0.0274096	0.0349774	0.783638	1.24536	0.182	0.23225	99.923	14.8607	14.8489	0.0084975	0.068545	0.077025	68.2235	24.5559	16.6824	-10.1571	0.768582	0.146143	4.65259	0.131355	0.49766	2.48255	304.9
	0.174333	0.231333	0.182667	0.139667				5.206	6.711	2.549	2.605	0.978503	0.775741	0.371	0.45	0.824444	0.145547	0.172745	0.0310063	0.0404684	0.766186	1.4304	0.208083	0.271583	99.9542	14.4676	14.2105	0.0012425	0.0445375	0.04578	64.6525	25.2441	16.2466	-8.2806	0.947377	0.145473	4.40571	0.131928	0.464225	2.44403	349.687
	0.239667	0.281667	0.170667	0.140333				4.853	7.011	2.49	2.837	0.877688	0.692198	0.353	0.521	0.677543	0.141767	0.183645	0.0262801	0.0397114	0.661778	1.37968	0.18425	0.278417	99.8688	16.025	16.0038	0.0021775	0.128997	0.13117	60.7324	28.3932	17.2119	-8.47864	1.17911	0.133545	4.5372	0.134182	0.488602	2.47022	384.165
	0.197	0.277667	0.14	0.122333				4.958	6.664	2.434	2.72	0.894853	0.743998	0.346	0.558	0.620072	0.142153	0.205147	0.0292242	0.0410039	0.712717	1.25522	0.19475	0.27325	99.9677	16.1075	16.1025	0.00021	0.0321	0.03231	67.0657	23.3503	15.619	-8.09744	0.587095	0.155152	4.32074	0.137763	0.443598	2.42985	205.42
	0.217667	0.289	0.148	0.124333				7.058	7.418	2.772	3.201	0.865979	0.951469	0.382	0.759	0.503294	0.137807	0.237113	0.047396	0.0397794	1.19147	2.18036	0.351583	0.295083	99.805	13.8	13.7725	0.0036625	0.18768	0.19269	56.165	24.885	13.6075	-4.6425	1.935	0.16125	3.4975	0.1725	0.33225	2.415	298.395
	0.277667	0.396667	0.421	0.311			mouse	1.941	2.736	0.897	1.119	0.801609	0.70943	0.167	0.196	0.852041	0.186176	0.175156	0.0252498	0.0362451	0.696639	0.762089	0.0690833	0.0991667	99.9473	33.2427	33.2252	0	0.0527225	0.0527225	52.4147	50.7582	25.2082	18.4504	2.20589	0.09065	5.61467	0.101495	0.734762	2.07324	135.083
mouse	0.0563333	0.0723333	0.077	0.0706667				1.905	2.904	0.939	1.1	0.853636	0.655992	0.11	0.17	0.647059	0.117146	0.154545	0.021149	0.0375344	0.563456	0.655478	0.0614167	0.109	99.4464	32.6566	32.4656	0	0.553613	0.553613	59.3325	44.1613	25.8377	15.2972	2.01443	0.0936975	6.309	0.100048	0.665258	2.14569	113.974
	0.0603333	0.0803333	0.049	0.056				1.932	2.797	0.988	1.177	0.839422	0.69074	0.14	0.186	0.752688	0.1417	0.158029	0.0322965	0.0448397	0.720266	1.0037	0.0903333	0.125417	99.9975	35.79	35.79	0	0.0025	0.0025	60.2225	41.2625	24.115	12.785	1.7425	0.09	6.32	0.1	0.705	2.205	109.828
	0.115667	0.126	0.0636667	0.056				2.153	2.929	0.964	1.24	0.777419	0.735063	0.12	0.169	0.710059	0.124481	0.13629	0.0355639	0.0417947	0.850919	1.2219	0.104167	0.122417	99.465	30.3875	30.2225	0	0.535	0.535	53.1225	49.3	25.2825	14.7925	1.77	0.08525	6.1675	0.10675	0.685	2.225	115.422
	0.0676667	0.110667	0.110667	0.127667				2.144	2.947	1.03	1.033	0.997096	0.72752	0.121	0.182	0.664835	0.117476	0.176186	0.0301154	0.040889	0.736515	0.720081	0.08875	0.1205	99.99	31.68	31.675	0	0.01	0.01	80.28	33.885	27.2625	7.8325	1.6475	0.12325	6.5875	0.0725	0.6325	2.205	186.735
	0.0896667	0.104333	0.0866667	0.0743333				1.747	2.605	0.851	1.001	0.85015	0.670633	0.129	0.205	0.629268	0.151586	0.204795	0.0331734	0.0412348	0.8045	1.00484	0.0864167	0.107417	99.05	34.745	34.415	0	0.9525	0.9525	53.855	49.9725	24.3425	20.2375	2.025	0.086	6.0265	0.0875	0.61	2.0925	86.665
	0.0816667	0.0886667	0.0893333	0.086
I							J					K					L									M					N					O					P
	Tibial plateau width		Tibial plateau length					Tibial plateau length	Tibial plateau width				Cartilage thickness	Tibial plateau width				SCBP thickness	Tibial plateau width			SCBP thickness	Tibial plateau width				SCBP Po(tot)	Tibial plateau width				SAS Tb.N	Tibial plateau width				SAS DA	Tibial plateau width				SAS Tb.Th	Tibial plateau width
	Pearson's P	Pearson's r	Pearson's P	Pearson's r			human	48.86	80.1			human	2.42383	80.1			human	0.496667	80.1		sheep	1.25708	52.026			human	5.4775	80.1			human	1.2575	80.1			human	0.315	80.1			human	0.2425	80.1
Entire TP width	-	-	1.97155e-36	0.995341				45.12	67.96				1.93367	67.96				0.359167	67.96			1.55417	51.19				8.1075	67.96				1.0375	67.96				0.4	67.96				0.23	67.96
Entire TP length	1.97155e-36	0.995341	-	-				43.59	73.49				2.45883	73.49				0.515833	73.49			1.43417	50.4				13.615	73.49				1.0775	73.49				0.26	73.49				0.3275	73.49
MTP width	1.0068e-37	0.99609	7.059e-30	0.988647				44.15	72.66				2.97475	72.66				0.561667	72.66			1.22583	48.59				4.7125	72.66				1.2025	72.66				0.3075	72.66				0.305	72.66
LTP width	5.57296e-44	0.998326	2.72229e-32	0.991825				44.86	80.77				3.06542	80.77				0.694167	80.77			1.17967	51.337				4.3275	80.77				1.15	80.77				0.25	80.77				0.335	80.77
MTP width / LTP width	0.378541	0.151256	0.398369	0.145131				39.92	68.92				1.73717	68.92				0.479167	68.92			1.27675	51.541				9.65	68.92				1.14	68.92				0.2975	68.92				0.2675	68.92
TP length / TP width	3.70192e-07	-0.732995	2.16597e-06	-0.698514			sheep	31.083	52.026			sheep	1.51933	52.026			sheep	1.25708	52.026		minipig	0.713333	38.89			sheep	3.46	52.026			sheep	2.26	52.026			sheep	0.365	52.026			sheep	0.3025	52.026
MTS height	8.48352e-28	0.984928	3.06966e-23	0.971891				32.3	51.19				1.32417	51.19				1.55417	51.19			0.654167	39.19				1.845	51.19				2.255	51.19				0.3575	51.19				0.2775	51.19
LTS height	5.82015e-25	0.977798	6.04861e-23	0.970731				30.71	50.4				1.44775	50.4				1.43417	50.4			0.66	38.36				2.14	50.4				2.2125	50.4				0.43	50.4				0.2725	50.4
MTS / LTS height	3.09633e-09	0.805604	8.66229e-09	0.792112				31.42	48.59				1.54658	48.59				1.22583	48.59			0.8925	40.24				2.175	48.59				2.4025	48.59				0.33	48.59				0.27	48.59
MTS height / MTP width	5.23737e-14	0.902743	3.62083e-14	0.904923				31.049	51.337				1.63717	51.337				1.17967	51.337			0.9625	39.21				3.3375	51.337				2.155	51.337				0.34	51.337				0.2675	51.337
LTS height / LTP width	1.29105e-06	0.709137	5.37678e-07	0.726118				35.537	51.541				1.538	51.541				1.27675	51.541			1.04008	40.213				2.315	51.541				2.225	51.541				0.3275	51.541				0.2625	51.541
SCBP thickness	0.000181642	0.584502	9.31747e-05	0.604881			minipig	24.54	38.89			minipig	0.916917	38.89			minipig	0.713333	38.89		rabbit	0.478833	15.641			minipig	1.065	38.89			minipig	4.05	38.89			minipig	0.405	38.89			minipig	0.1825	38.89
SCBP th. / TP width	2.45403e-15	-0.919365	1.75164e-15	-0.921099				25.56	39.19				1.1065	39.19				0.654167	39.19			0.5005	16.599				1.7925	39.19				4.625	39.19				0.42	39.19				0.1575	39.19
SCBP BV/TV	4.31285e-08	-0.768898	1.05781e-07	-0.754641				25.61	38.36				0.912583	38.36				0.66	38.36			0.424333	16.186				2.4925	38.36				4.075	38.36				0.26	38.36				0.1725	38.36
SCBP BS/BV	1.37218e-05	-0.656536	3.01897e-06	-0.691449				26.64	40.24				0.980583	40.24				0.8925	40.24			0.477417	17.464				2.0575	40.24				3.7175	40.24				0.2925	40.24				0.195	40.24
SCBP BS/TV	7.69587e-06	-0.670422	1.62068e-06	-0.704525				25.647	39.21				0.930333	39.21				0.9625	39.21			0.58675	16.702				0.32	39.21				2.7625	39.21				0.375	39.21				0.29	39.21
SCBP Po(cl)	0.00192488	0.499507	0.00132774	0.514448				24.764	40.213				1.00392	40.213				1.04008	40.213			0.495417	16.062				0.085	40.213				2.7475	40.213				0.35	40.213				0.2925	40.213
SCBP Po(op)	2.34287e-07	0.741149	5.52513e-07	0.725609			rabbit	11.649	15.641			rabbit	0.948583	15.641			rabbit	0.478833	15.641		rat	0.271667	7.183			rabbit	1.28367	15.641			rabbit	2.0375	15.641			rabbit	0.336	15.641			rabbit	0.24	15.641
SCBP Po(tot)	3.89045e-08	0.770474	9.5283e-08	0.756352				12.444	16.599				1.12183	16.599				0.5005	16.599			0.23225	6.64				0.664515	16.599				2.2825	16.599				0.365	16.599				0.235	16.599
SAS BV/TV	0.00289595	-0.482262	0.00394094	-0.468641				11.209	16.186				1.24942	16.186				0.424333	16.186			0.271583	6.711				1.05826	16.186				2.085	16.186				0.38	16.186				0.2675	16.186
SAS BS/BV	1.06993e-05	-0.662598	3.62054e-06	-0.687498				12.938	17.464				1.0185	17.464				0.477417	17.464			0.278417	7.011				1.0067	17.464				2.3575	17.464				0.3825	17.464				0.2625	17.464
SAS BS/TV	1.13902e-07	-0.753421	3.32472e-08	-0.772853				12.497	16.702				0.865167	16.702				0.58675	16.702			0.27325	6.664				0.00518	16.702				2.175	16.702				0.3625	16.702				0.306	16.702
SAS Tb.Pf	0.1844	-0.226326	0.126264	-0.259604				11.209	16.062				0.7985	16.062				0.495417	16.062			0.295083	7.418				0.27691	16.062				2.22	16.062				0.38	16.062				0.2675	16.062
SAS SMI	0.224256	-0.20766	0.177879	-0.229642			rat	6.14	7.183			rat	0.217083	7.183			rat	0.271667	7.183		mouse	0.0991667	2.736			rat	0.0001725	7.183			rat	4.89381	7.183			rat	0.50957	7.183			rat	0.140102	7.183
SAS Tb.Th	4.07195e-07	0.731259	3.03078e-07	0.736597				5.364	6.64				0.182	6.64				0.23225	6.64			0.109	2.904				0.077025	6.64				4.65259	6.64				0.49766	6.64				0.146143	6.64
SAS Tb.N	3.27291e-08	-0.77309	1.12956e-08	-0.788462				5.206	6.711				0.208083	6.711				0.271583	6.711			0.125417	2.797				0.04578	6.711				4.40571	6.711				0.464225	6.711				0.145473	6.711
SAS Tb.Sp	4.67522e-06	0.681833	7.11343e-06	0.672257				4.853	7.011				0.18425	7.011				0.278417	7.011			0.122417	2.929				0.13117	7.011				4.5372	7.011				0.488602	7.011				0.133545	7.011
SAS DA	1.59204e-06	-0.70489	4.963e-07	-0.727611				4.958	6.664				0.19475	6.664				0.27325	6.664			0.1205	2.947				0.03231	6.664				4.32074	6.664				0.443598	6.664				0.155152	6.664
SAS FD	1.99667e-06	0.700216	4.67279e-07	0.728728				7.058	7.418				0.351583	7.418				0.295083	7.418			0.107417	2.605				0.19269	7.418				3.4975	7.418				0.33225	7.418				0.16125	7.418
SAS Conn.Dn	0.015855	-0.399251	0.019211	-0.388478			mouse	1.941	2.736			mouse	0.0690833	2.736			mouse	0.0991667	2.736							mouse	0.0527225	2.736			mouse	5.61467	2.736			mouse	0.734762	2.736			mouse	0.09065	2.736
Cartilage thickness	3.28625e-17	0.935324	4.19555e-16	0.927883				1.905	2.904				0.0614167	2.904				0.109	2.904								0.553613	2.904				6.309	2.904				0.665258	2.904				0.0936975	2.904
Cart. th. / TP width	0.215992	-0.211329	0.252644	-0.195715				1.932	2.797				0.0903333	2.797				0.125417	2.797								0.0025	2.797				6.32	2.797				0.705	2.797				0.09	2.797
Cart. th / SCBP th.	6.15139e-07	0.723588	8.51352e-07	0.717361				2.153	2.929				0.104167	2.929				0.122417	2.929								0.535	2.929				6.1675	2.929				0.685	2.929				0.08525	2.929
Cart. th / Tb.Th	1.81653e-16	0.932252	1.18402e-17	0.939202				2.144	2.947				0.08875	2.947				0.1205	2.947								0.01	2.947				6.5875	2.947				0.6325	2.947				0.12325	2.947
								1.747	2.605				0.0864167	2.605				0.107417	2.605								0.9525	2.605				6.0265	2.605				0.61	2.605				0.086	2.605

## Sheet: Figure S1
Raw data of Figure S1
B							C
Entire tibial plateau length							MTP width
human control	sheep	minipig	rabbit	rat	mouse		Human	sheep	minipig	rabbit	rat	mouse
48.86	31.083	24.54	11.649	6.14	1.941		34.7	19.994	15.92	5.576	2.385	0.897
45.12	32.3	25.56	12.444	5.364	1.905		27.35	19.26	15.72	6.011	2.505	0.939
43.59	30.71	25.61	11.209	5.206	1.932		31.81	19.51	15.09	5.831	2.549	0.988
44.15	31.42	26.64	12.938	4.853	2.153		28.19	18.59	15.92	6.477	2.49	0.964
44.86	31.049	25.647	12.497	4.958	2.144		35.72	20.605	15.389	6.351	2.434	1.03
39.92	35.537	24.764	11.209	7.058	1.747		25.47	20.194	16.716	6.803	2.772	0.851
D							E
LTP width							MTS height
Human	sheep	minipig	rabbit	rat	mouse		Human	sheep	minipig	rabbit	rat	mouse
37.8	22.737	18.03	6.888	2.763	1.119		11.507	6.405	5.392	1.334	0.232	0.167
28.88	23.42	17.76	7.117	2.704	1.1		9.486	6.38	3.94	1.059	0.327	0.11
33.3	22.48	16.63	7.147	2.605	1.177		10.183	5.971	4.059	1.515	0.371	0.14
31.84	22.67	17.67	8.075	2.837	1.24		9.21	6.175	3.39	1.085	0.353	0.12
38.31	22.465	17.155	7.529	2.72	1.033		12.867	5.82	3.785	1.348	0.346	0.121
32.63	24.532	18.699	6.594	3.201	1.001		9.46	6.881	5.938	1.059	0.382	0.129
F							G
LTS height							MTS height / LTS height
Human	sheep	minipig	rabbit	rat	mouse		Human	sheep	minipig	rabbit	rat	mouse
9.266	7.53	6.497	1.887	0.508	0.196		1.24185	0.850598	0.829922	0.706942	0.456693	0.852041
8.34	6.871	4.928	1.463	0.592	0.17		1.13741	0.92854	0.799513	0.723855	0.552365	0.647059
7.42	6.634	5.046	1.742	0.45	0.186		1.37237	0.90006	0.8044	0.86969	0.824444	0.752688
9.42	5.952	5.111	1.616	0.521	0.169		0.977707	1.03747	0.663275	0.671411	0.677543	0.710059
11.793	5.393	5.864	1.638	0.558	0.182		1.09107	1.07918	0.645464	0.822955	0.620072	0.664835
10.474	7.902	6.411	1.503	0.759	0.205		0.903189	0.870792	0.926221	0.704591	0.503294	0.629268
H							I
MTS height / MTP width							LTS height / LTP width
Human	sheep	minipig	rabbit	rat	mouse		Human	sheep	minipig	rabbit	rat	mouse
0.331614	0.320346	0.338693	0.23924	0.0972746	0.186176		0.245132	0.331178	0.360344	0.273955	0.183858	0.175156
0.346837	0.331256	0.250636	0.176177	0.130539	0.117146		0.288781	0.293382	0.277477	0.205564	0.218935	0.154545
0.320119	0.306048	0.268986	0.259818	0.145547	0.1417		0.222823	0.295107	0.303428	0.243739	0.172745	0.158029
0.326712	0.332168	0.21294	0.167516	0.141767	0.124481		0.295854	0.26255	0.289247	0.200124	0.183645	0.13629
0.360218	0.282456	0.245955	0.21225	0.142153	0.117476		0.307831	0.240062	0.341825	0.217559	0.205147	0.176186
0.371417	0.340745	0.355229	0.155667	0.137807	0.151586		0.320993	0.32211	0.342853	0.227934	0.237113	0.204795

## Sheet: Figure S2
Raw data of Figure S2
A							B
SCBP BS/TV							SCBP Po(cl)
Human	sheep	minipig	rabbit	rat	mouse		Human	sheep	minipig	rabbit	rat	mouse
5.5875	4.915	5.035	7.36538	13.689	33.2252		0.1725	0.4925	0.2725	0.00518	0	0
6.465	4.0225	5.5375	6.97698	14.8489	32.4656		0.0475	0.46	0.6075	0.0150975	0.0084975	0
8.11	3.6625	6.7375	7.44466	14.2105	35.79		0.131	0.4475	0.395	0.0011125	0.0012425	0
5.115	4.6025	5.7125	6.76652	16.0038	30.2225		0.0675	0.6875	0.565	0.0010475	0.0021775	0
5.3325	4.785	6.67	8.0003	16.1025	31.675		0.20075	0.5425	0.015	0	0.00021	0
8.6025	4.2425	5.985	6.94209	13.7725	34.415		0.0525	0.33	0.0225	0	0.0036625	0
C
SCBP Po(op)
Human	sheep	minipig	rabbit	rat	mouse
5.315	2.9775	0.79	1.27858	0.0001725	0.0527225
8.07	1.3975	1.1925	0.649545	0.068545	0.553613
13.495	1.6975	2.1025	1.05716	0.0445375	0.0025
4.645	1.4975	1.5	0.990653	0.128997	0.535
4.1375	2.8125	0.0525	0.00518	0.0321	0.01
9.6025	1.985	0.06	0.02691	0.18768	0.9525
D
	SCBP Th.	SCBP BV/TV	SCBP BS/BV	SCBP BS/TV	SCBP Po(cl)	SCBP Po(op)	SCBP Po(tot)	SCBP th / TP width
human	0.496667	94.5225	5.9225	5.5875	0.1725	5.315	5.4775	0.00620058
	0.359167	91.8875	7.0525	6.465	0.0475	8.07	8.1075	0.00528497
	0.515833	86.385	9.445	8.11	0.131	13.495	13.615	0.0070191
	0.561667	95.2875	5.405	5.115	0.0675	4.645	4.7125	0.00773007
	0.694167	95.6725	5.6125	5.3325	0.20075	4.1375	4.3275	0.00859436
	0.479167	90.35	9.735	8.6025	0.0525	9.6025	9.65	0.00695251
sheep	1.25708	96.54	5.1225	4.915	0.4925	2.9775	3.46	0.0241626
	1.55417	98.155	4.12	4.0225	0.46	1.3975	1.845	0.0303607
	1.43417	97.86	3.7475	3.6625	0.4475	1.6975	2.14	0.0284557
	1.22583	97.825	4.7175	4.6025	0.6875	1.4975	2.175	0.0252281
	1.17967	96.6625	4.98	4.785	0.5425	2.8125	3.3375	0.0229789
	1.27675	97.6875	4.385	4.2425	0.33	1.985	2.315	0.0247715
minipig	0.713333	98.935	5.095	5.035	0.2725	0.79	1.065	0.0183423
	0.654167	98.2075	5.645	5.5375	0.6075	1.1925	1.7925	0.0166922
	0.66	97.5075	6.93	6.7375	0.395	2.1025	2.4925	0.0172054
	0.8925	97.9425	5.8325	5.7125	0.565	1.5	2.0575	0.0221794
	0.9625	99.93	6.6725	6.67	0.015	0.0525	0.32	0.0245473
	1.04008	99.9125	5.9875	5.985	0.0225	0.06	0.085	0.0258644
rabbit	0.478833	98.7163	7.46024	7.36538	0.00518	1.27858	1.28367	0.030614
	0.5005	99.3355	7.02346	6.97698	0.0150975	0.649545	0.664515	0.0301524
	0.424333	98.9417	7.52702	7.44466	0.0011125	1.05716	1.05826	0.0262161
	0.477417	98.9933	6.83685	6.76652	0.0010475	0.990653	1.0067	0.0273372
	0.58675	99.9924	8.00069	8.0003	0	0.00518	0.00518	0.0351305
	0.495417	99.9731	6.94403	6.94209	0	0.02691	0.27691	0.030844
rat	0.271667	99.9998	13.6893	13.689	0	0.0001725	0.0001725	0.0378208
	0.23225	99.923	14.8607	14.8489	0.0084975	0.068545	0.077025	0.0349774
	0.271583	99.9542	14.4676	14.2105	0.0012425	0.0445375	0.04578	0.0404684
	0.278417	99.8688	16.025	16.0038	0.0021775	0.128997	0.13117	0.0397114
	0.27325	99.9677	16.1075	16.1025	0.00021	0.0321	0.03231	0.0410039
	0.295083	99.805	13.8	13.7725	0.0036625	0.18768	0.19269	0.0397794
mouse	0.0991667	99.9473	33.2427	33.2252	0	0.0527225	0.0527225	0.0362451
	0.109	99.4464	32.6566	32.4656	0	0.553613	0.553613	0.0375344
	0.125417	99.9975	35.79	35.79	0	0.0025	0.0025	0.0448397
	0.122417	99.465	30.3875	30.2225	0	0.535	0.535	0.0417947
	0.1205	99.99	31.68	31.675	0	0.01	0.01	0.040889
	0.107417	99.05	34.745	34.415	0	0.9525	0.9525	0.0412348

## Sheet: Figure S3
Raw data of Figure S3
A						B						C
	SCBP BS/TV						SCBP Po(cl)						SCBP Po(op)
	MTPp	MTPc	LTPc	LTPp			MTPp	MTPc	LTPc	LTPp			MTPp	MTPc	LTPc	LTPp
human	4.68	4.56	5.33	7.78		human	0.15	0.33	0.05	0.16		human	4.02	5.5	5.11	6.63
	6.93	5.23	6.22	7.48			0.03	0.03	0.03	0.1			7.89	6.26	7.14	10.99
	7	6.88	8.96	9.6			0.15	0.28	0.09	0.004			13.72	8.94	12.75	18.57
	4.08	3.33	5.9	7.15			0.09	0.16	0.01	0.01			4.29	2.66	2.46	9.17
	4.69	3.2	6.07	7.37			0.35	0.44	0.01	0.003			4.24	2.11	1.24	8.96
	12.28	9.62	5.76	6.75			0	0.02	0.08	0.11			17.16	12.74	1.57	6.94
sheep	6.2	3.78	4.29	5.39		sheep	0.71	0.34	0.37	0.55		sheep	2.68	0.29	0.47	8.47
	3.74	3.27	2.95	6.13			0.56	0.21	0.22	0.85			0.78	0.51	0.47	3.83
	3.81	3.69	2.92	4.23			0.69	0.49	0.19	0.42			0.87	0.68	1.48	3.76
	4.96	3.91	3.21	6.33			0.98	0.55	0.47	0.75			1.6	0.95	0.68	2.76
	5.79	4.08	3.76	5.51			0.91	0.54	0.22	0.5			3.95	0.35	0.27	6.68
	3.69	3.58	3.12	6.58			0.29	0.3	0.28	0.45			0.82	0.36	0.35	6.41
minipig	4.94	3.9	4.54	6.76		minipig	0.12	0.17	0.37	0.43		minipig	0.68	0.37	0.66	1.45
	6.26	4.35	4.23	7.31			0.55	0.72	0.39	0.77			1.26	0.71	0.97	1.83
	8.77	4.98	4.54	8.66			0.19	0.68	0.57	0.14			4.01	1.59	0.62	2.19
	6.25	4.48	5.8	6.32			0.57	0.81	0.53	0.35			1.52	1.26	2.13	1.09
	6.43	6.54	5.78	7.93			0	0	0	0.06			0.03	0	0.02	0.16
	6.19	5.75	5.37	6.63			0.07	0.01	0	0.01			0.16	0.02	0	0.06
rabbit	8.18332	7.03187	6.97236	7.27398		rabbit	0	0.00484	0.01588	0		rabbit	0.97558	1.09241	1.77144	1.27487
	7.97269	7.21243	6.17667	6.54614			0.05328	0	0.00238	0.00473			0.8559	0.07334	0.83764	0.8313
	7.98966	7.37744	7.33137	7.08017			0	0	0	0.00445			2.44417	0.08494	0.39105	1.3085
	7.21971	6.48133	6.42274	6.94228			0.00065	0.00304	0	0.0005			0.00679	0.02251	0.98602	2.94729
	7.52271	8.07682	8.75	7.65165			0	0	0	0			0	0	0.0003	0.02042
	7.48023	7.30838	6.61046	6.3693			0	0	0	0			0.07056	0	0.03708	0
rat	14.0945	14.2674	14.3008	12.0933		rat	0	0	0	0		rat	0.00032	0.00037	0	0
	12.985	14.394	16.7585	15.2582			0	0.006	0.00039	0.0276			0.00047	0.04136	0.02257	0.20978
	14.5819	14.5799	14.7028	12.9775			0.00117	0.00132	0.00153	0.00095			0.0016	0.07516	0.06051	0.04088
	14.9071	16.1722	17.5148	15.4212			0	0.00833	0	0.00038			0.07599	0.40235	0.0262	0.01145
	14.9902	15.518	17.1933	16.7084			0	0.00084	0	0			0.04511	0.06067	0.01056	0.01206
	14.01	12.93	13.61	14.54			0.00024	0.01	4e-05	0.00437			0.17	0.33	0.00072	0.25
mouse	32.3571	31.5372	34.9865	34.0198		mouse	0	0	0	0		mouse	0.01302	0.06452	0	0.13335
	34.2795	34.0326	30.7339	30.8165			0	0	0	0			0.37461	1.77753	0.06231	0
	37.71	42.18	30.79	32.48			0	0	0	0			0	0	0	0.01
	29.42	32.45	30.07	28.95			0	0	0	0			0.03	1.21	0.65	0.25
	32.97	32.56	30.31	30.86			0	0	0	0			0	0.04	0	0
	34.51	32.96	34.19	36			0	0	0	0			1.92	1.67	0.22	0

## Sheet: Figure S4
Raw data of Figure S4
A						B
	SAS BS/BV						SAS SMI
	MTPp	MTPc	LTPc	LTPp			MTPp	MTPc	LTPc	LTPp
human	12.86	13.47	14.94	15		human	0.66	1.07	1.09	0.81
	14.59	13.38	16.05	15.41			0.72	0.71	1.3	1.02
	9.09	9.79	10.28	11.79			0.74	1.12	1.29	1.26
	9.06	10.73	14.49	12.99			0.13	1.19	1.28	0.93
	9.44	9.34	11.67	11.75			0.47	1.02	1.04	0.71
	16.62	11.36	15.43	11.6			1.35	0.65	1.54	0.62
sheep	12.89	10.82	15.22	11.28		sheep	0.68	-0.38	2.07	1.16
	11.46	14.31	16.21	14.15			-0.81	1.59	1.9	1.25
	14.8	15.93	16.48	12.42			1.17	1.79	3.08	2.95
	12.13	15.12	14.57	12.79			-0.64	1.16	1.63	1.35
	15.97	15.82	14.53	12.08			1.81	2.08	2.66	2.27
	10.41	15.04	15.53	13.08			-0.8	1.59	1.9	1.25
minipig	15.23	18.16	23.96	26.46		minipig	-2.63	-2.21	-0.95	-0.59
	18.34	18.78	22.5	28			-2.05	-3.28	-2.54	-1.13
	19.96	18.08	22.95	28.88			-0.28	-2.27	-0.86	0.4
	15.57	17.15	19.85	22.48			-3.48	-2.59	-0.57	0.79
	6.97	8.63	11.72	14.09			-5.42	-4.43	-1.63	-1.03
	8.73	9.97	8.75	10.78			-6.49	-4.08	-3.91	-1.15
rabbit	14.33	15.08	16.24	14.82		rabbit	1.25	1.698	0.77	1.42
	15.34	15.98	15.79	14.31			0.72	1.98	1.38	0.58
	12.74	14.15	13.5	11.84			0.74	1.56	1.37	0.16
	12.8	13.12	14.71	12.97			0.37	1.85	1.5	0.09
	9.95	12.16	13.16	9.3			0.58	1.41	0.9	-0.76
	13.45	13.34	14.03	11.56			0.81	1.17	0.86	-0.42
rat	25.4734	25.843	25.8221	25.2146		rat	0.96081	0.58609	0.76623	0.53416
	23.048	23.5247	26.9417	24.7093			0.69983	0.94912	1.11387	0.31151
	23.4885	26.3901	25.6861	25.4116			0.29628	1.47218	0.98863	1.03242
	27.7188	28.1076	28.8947	28.8518			0.84801	1.31522	1.45166	1.10154
	22.8902	21.9519	24.4604	24.0986			0.65421	0.69642	0.50116	0.49659
	18.53	25.81	31.57	23.63			1.99	2.7	1.71	1.34
mouse	49.6309	65.4976	47.0053	40.8989		mouse	2.41784	2.32851	2.35892	1.71831
	39.1968	49.4317	45.6944	42.3222			2.18798	1.78616	2.0793	2.00427
	40.49	38.35	49.75	36.46			1.67	1.73	2.08	1.49
	41.92	60.92	50	44.36			1.9	1.87	1.84	1.47
	34.8	32.11	33.96	34.67			1.78	2.19	1.08	1.54
	43.29	73.68	41.79	41.13			1.94	2.31	2.3	1.55

## Sheet: Figure S5
Raw data of Figure S5
A
cart th. / TbTh
Human	sheep	minipig	rabbit	rat	mouse
9.99519	5.02259	5.0242	3.95243	1.54946	0.762089
8.40725	4.77177	7.0254	4.77376	1.24536	0.655478
7.50789	5.31284	5.29034	4.67072	1.4304	1.0037
9.75328	5.72809	5.02863	3.88	1.37968	1.2219
9.1505	6.12025	3.20805	2.82734	1.25522	0.720081
6.49408	5.85905	3.43219	2.98505	2.18036	1.00484
B
	TPL	TPW	MTPW	LTPW	MTPW/LTPW	TPL/TPW	MTSh	LTSh	MTSh/LTSh	MTSh/MTPw	LTSh/LTPw	cart-th/TPw	SCBP-th/TPw	cart-th/SCBP-th	cart-th/TbTh	Cart-Th	SCBP-Th	SCBP BV/TV	SCBP BS/BV	SCBP BS/TV	SCBP Po(cl)	SCBP Po(op)	SCBP Po(tot)	SAS BV/TV	SAS BS/BV	SAS BS/TV	SAS Tb.Pf	SAS SMI	SAS Tb.Th	SAS Tb.N	SAS Tb.Sp	SAS DA	SAS FD	SAS Conn.Dn
human	48.86	80.1	34.7	37.8	0.917989	0.609988	11.507	9.266	1.24185	0.331614	0.245132	0.0302601	0.00620058	4.8802	9.99519	2.42383	0.496667	94.5225	5.9225	5.5875	0.1725	5.315	5.4775	30.555	14.0675	4.265	0.245	0.9075	0.2425	1.2575	0.5975	0.315	2.615	6.36
	45.12	67.96	27.35	28.88	0.947022	0.66392	9.486	8.34	1.13741	0.346837	0.288781	0.028453	0.00528497	5.38376	8.40725	1.93367	0.359167	91.8875	7.0525	6.465	0.0475	8.07	8.1075	24.0825	14.8575	3.555	1.4775	0.9375	0.23	1.0375	0.7325	0.4	2.53	4.4175
	43.59	73.49	31.81	33.3	0.955255	0.593142	10.183	7.42	1.37237	0.320119	0.222823	0.0334581	0.0070191	4.76672	7.50789	2.45883	0.515833	86.385	9.445	8.11	0.131	13.495	13.615	35.4425	10.2375	3.9075	1.1	1.1025	0.3275	1.0775	0.5875	0.26	2.555	4.43
	44.15	72.66	28.19	31.84	0.885364	0.607625	9.21	9.42	0.977707	0.326712	0.295854	0.0409407	0.00773007	5.29629	9.75328	2.97475	0.561667	95.2875	5.405	5.115	0.0675	4.645	4.7125	36.9125	11.8175	4.2025	0.14	0.8825	0.305	1.2025	0.54	0.3075	2.605	5.34
	44.86	80.77	35.72	38.31	0.932394	0.555404	12.867	11.793	1.09107	0.360218	0.307831	0.0379524	0.00859436	4.41597	9.1505	3.06542	0.694167	95.6725	5.6125	5.3325	0.20075	4.1375	4.3275	38.7475	10.55	4.035	0.2125	0.81	0.335	1.15	0.575	0.25	2.61	4.3625
	39.92	68.92	25.47	32.63	0.78057	0.579222	9.46	10.474	0.903189	0.371417	0.320993	0.0252056	0.00695251	3.62539	6.49408	1.73717	0.479167	90.35	9.735	8.6025	0.0525	9.6025	9.65	30.5775	13.7525	4.04	1.0925	1.04	0.2675	1.14	0.6	0.2975	2.54	5.595
sheep	31.083	52.026	19.994	22.737	0.87936	0.597451	6.405	7.53	0.850598	0.320346	0.331178	0.0292033	0.0241626	1.20862	5.02259	1.51933	1.25708	96.54	5.1225	4.915	0.4925	2.9775	3.46	67.6475	12.5525	8.3975	-5.12	0.8825	0.3025	2.26	0.1525	0.365	2.635	58.68
	32.3	51.19	19.26	23.42	0.822374	0.630983	6.38	6.871	0.92854	0.331256	0.293382	0.0258677	0.0303607	0.852011	4.77177	1.32417	1.55417	98.155	4.12	4.0225	0.46	1.3975	1.845	58.745	14.0325	8.71	-3.475	0.9825	0.2775	2.255	0.1525	0.3575	2.6325	67.095
	30.71	50.4	19.51	22.48	0.867883	0.609325	5.971	6.634	0.90006	0.306048	0.295107	0.0287252	0.0284557	1.00947	5.31284	1.44775	1.43417	97.86	3.7475	3.6625	0.4475	1.6975	2.14	60.36	14.9075	8.9725	-1.0475	2.2475	0.2725	2.2125	0.155	0.43	2.67	74.745
	31.42	48.59	18.59	22.67	0.820026	0.646635	6.175	5.952	1.03747	0.332168	0.26255	0.0318293	0.0252281	1.26166	5.72809	1.54658	1.22583	97.825	4.7175	4.6025	0.6875	1.4975	2.175	64.3875	13.6525	8.745	-4.5625	0.875	0.27	2.4025	0.1525	0.33	2.655	58.47
	31.049	51.337	20.605	22.465	0.917205	0.604807	5.82	5.393	1.07918	0.282456	0.240062	0.0318906	0.0229789	1.38782	6.12025	1.63717	1.17967	96.6625	4.98	4.785	0.5425	2.8125	3.3375	56.8275	14.6	8.39	0.42	2.205	0.2675	2.155	0.2	0.34	2.6325	49.9425
	35.537	51.541	20.194	24.532	0.82317	0.68949	6.881	7.902	0.870792	0.340745	0.32211	0.0298403	0.0247715	1.20462	5.85905	1.538	1.27675	97.6875	4.385	4.2425	0.33	1.985	2.315	58.745	13.515	7.7525	-2.49	0.985	0.2625	2.225	0.1975	0.3275	2.6675	38.9375
minipig	24.54	38.89	15.92	18.03	0.882973	0.631011	5.392	6.497	0.829922	0.338693	0.360344	0.0235772	0.0183423	1.2854	5.0242	0.916917	0.713333	98.935	5.095	5.035	0.2725	0.79	1.065	72.38	20.9525	14.95	-29.0525	-1.595	0.1825	4.05	0.07	0.405	2.69	389.94
	25.56	39.19	15.72	17.76	0.885135	0.652207	3.94	4.928	0.799513	0.250636	0.277477	0.0282342	0.0166922	1.69146	7.0254	1.1065	0.654167	98.2075	5.645	5.5375	0.6075	1.1925	1.7925	72.22	21.905	15.69	-32.5225	-2.25	0.1575	4.625	0.0725	0.42	2.7075	381.925
	25.61	38.36	15.09	16.63	0.907396	0.667623	4.059	5.046	0.8044	0.268986	0.303428	0.02379	0.0172054	1.3827	5.29034	0.912583	0.66	97.5075	6.93	6.7375	0.395	2.1025	2.4925	69.4225	22.4675	15.3925	-25.655	-0.7525	0.1725	4.075	0.075	0.26	2.685	412.665
	26.64	40.24	15.92	17.67	0.900962	0.662028	3.39	5.111	0.663275	0.21294	0.289247	0.0243684	0.0221794	1.09869	5.02863	0.980583	0.8925	97.9425	5.8325	5.7125	0.565	1.5	2.0575	72.49	18.7625	13.4425	-25.68	-1.4625	0.195	3.7175	0.0775	0.2925	2.6725	309.715
	25.647	39.21	15.389	17.155	0.897056	0.654093	3.785	5.864	0.645464	0.245955	0.341825	0.0237269	0.0245473	0.96658	3.20805	0.930333	0.9625	99.93	6.6725	6.67	0.015	0.0525	0.32	79.3425	10.3525	8.03	-10.8775	-3.1275	0.29	2.7625	0.12	0.375	2.59	44.3975
	24.764	40.213	16.716	18.699	0.893952	0.615821	5.938	6.411	0.926221	0.355229	0.342853	0.024965	0.0258644	0.965227	3.43219	1.00392	1.04008	99.9125	5.9875	5.985	0.0225	0.06	0.085	80.3025	9.5575	7.63	-13.08	-3.9075	0.2925	2.7475	0.125	0.35	2.3725	36.6825
rabbit	11.649	15.641	5.576	6.888	0.809524	0.744773	1.334	1.887	0.706942	0.23924	0.273955	0.0606472	0.030614	1.98103	3.95243	0.948583	0.478833	98.7163	7.46024	7.36538	0.00518	1.27858	1.28367	48.8608	15.1175	7.3775	2.0225	1.2845	0.24	2.0375	0.305	0.336	2.4	13.935
	12.444	16.599	6.011	7.117	0.844597	0.749684	1.059	1.463	0.723855	0.176177	0.205564	0.0675844	0.0301524	2.24143	4.77376	1.12183	0.5005	99.3355	7.02346	6.97698	0.0150975	0.649545	0.664515	53.233	15.355	8.15	1.30775	1.165	0.235	2.2825	0.265	0.365	2.46	21.81
	11.209	16.186	5.831	7.147	0.815867	0.692512	1.515	1.742	0.86969	0.259818	0.243739	0.0771912	0.0262161	2.94442	4.67072	1.24942	0.424333	98.9417	7.52702	7.44466	0.0011125	1.05716	1.05826	52.0299	13.0575	7.2475	0.6425	0.9575	0.2675	2.085	0.305	0.38	2.4525	12.23
	12.938	17.464	6.477	8.075	0.802105	0.740838	1.085	1.616	0.671411	0.167516	0.200124	0.05832	0.0273372	2.13336	3.88	1.0185	0.477417	98.9933	6.83685	6.76652	0.0010475	0.990653	1.0067	61.3743	13.4	8.21	-0.7875	0.9525	0.2625	2.3575	0.235	0.3825	2.47	28.5925
	12.497	16.702	6.351	7.529	0.843538	0.748234	1.348	1.638	0.822955	0.21225	0.217559	0.0518002	0.0351305	1.47451	2.82734	0.865167	0.58675	99.9924	8.00069	8.0003	0	0.00518	0.00518	54.5632	11.1425	7.055	-1.4855	0.5325	0.306	2.175	0.275	0.3625	2.4	12.615
	11.209	16.062	6.803	6.594	1.0317	0.697858	1.059	1.503	0.704591	0.155667	0.227934	0.0497136	0.030844	1.61177	2.98505	0.7985	0.495417	99.9731	6.94403	6.94209	0	0.02691	0.27691	57.8724	13.095	7.735	-0.6075	0.605	0.2675	2.22	0.26	0.38	2.4725	14.6175
rat	6.14	7.183	2.385	2.763	0.863192	0.854796	0.232	0.508	0.456693	0.0972746	0.183858	0.0302218	0.0378208	0.79908	1.54946	0.217083	0.271667	99.9998	13.6893	13.689	0	0.0001725	0.0001725	68.591	25.5883	17.5484	-12.1518	0.711823	0.140102	4.89381	0.103703	0.50957	2.5312	437.373
	5.364	6.64	2.505	2.704	0.926405	0.807831	0.327	0.592	0.552365	0.130539	0.218935	0.0274096	0.0349774	0.783638	1.24536	0.182	0.23225	99.923	14.8607	14.8489	0.0084975	0.068545	0.077025	68.2235	24.5559	16.6824	-10.1571	0.768582	0.146143	4.65259	0.131355	0.49766	2.48255	304.9
	5.206	6.711	2.549	2.605	0.978503	0.775741	0.371	0.45	0.824444	0.145547	0.172745	0.0310063	0.0404684	0.766186	1.4304	0.208083	0.271583	99.9542	14.4676	14.2105	0.0012425	0.0445375	0.04578	64.6525	25.2441	16.2466	-8.2806	0.947377	0.145473	4.40571	0.131928	0.464225	2.44403	349.687
	4.853	7.011	2.49	2.837	0.877688	0.692198	0.353	0.521	0.677543	0.141767	0.183645	0.0262801	0.0397114	0.661778	1.37968	0.18425	0.278417	99.8688	16.025	16.0038	0.0021775	0.128997	0.13117	60.7324	28.3932	17.2119	-8.47864	1.17911	0.133545	4.5372	0.134182	0.488602	2.47022	384.165
	4.958	6.664	2.434	2.72	0.894853	0.743998	0.346	0.558	0.620072	0.142153	0.205147	0.0292242	0.0410039	0.712717	1.25522	0.19475	0.27325	99.9677	16.1075	16.1025	0.00021	0.0321	0.03231	67.0657	23.3503	15.619	-8.09744	0.587095	0.155152	4.32074	0.137763	0.443598	2.42985	205.42
	7.058	7.418	2.772	3.201	0.865979	0.951469	0.382	0.759	0.503294	0.137807	0.237113	0.047396	0.0397794	1.19147	2.18036	0.351583	0.295083	99.805	13.8	13.7725	0.0036625	0.18768	0.19269	56.165	24.885	13.6075	-4.6425	1.935	0.16125	3.4975	0.1725	0.33225	2.415	298.395
mouse	1.941	2.736	0.897	1.119	0.801609	0.70943	0.167	0.196	0.852041	0.186176	0.175156	0.0252498	0.0362451	0.696639	0.762089	0.0690833	0.0991667	99.9473	33.2427	33.2252	0	0.0527225	0.0527225	52.4147	50.7582	25.2082	18.4504	2.20589	0.09065	5.61467	0.101495	0.734762	2.07324	135.083
	1.905	2.904	0.939	1.1	0.853636	0.655992	0.11	0.17	0.647059	0.117146	0.154545	0.021149	0.0375344	0.563456	0.655478	0.0614167	0.109	99.4464	32.6566	32.4656	0	0.553613	0.553613	59.3325	44.1613	25.8377	15.2972	2.01443	0.0936975	6.309	0.100048	0.665258	2.14569	113.974
	1.932	2.797	0.988	1.177	0.839422	0.69074	0.14	0.186	0.752688	0.1417	0.158029	0.0322965	0.0448397	0.720266	1.0037	0.0903333	0.125417	99.9975	35.79	35.79	0	0.0025	0.0025	60.2225	41.2625	24.115	12.785	1.7425	0.09	6.32	0.1	0.705	2.205	109.828
	2.153	2.929	0.964	1.24	0.777419	0.735063	0.12	0.169	0.710059	0.124481	0.13629	0.0355639	0.0417947	0.850919	1.2219	0.104167	0.122417	99.465	30.3875	30.2225	0	0.535	0.535	53.1225	49.3	25.2825	14.7925	1.77	0.08525	6.1675	0.10675	0.685	2.225	115.422
	2.144	2.947	1.03	1.033	0.997096	0.72752	0.121	0.182	0.664835	0.117476	0.176186	0.0301154	0.040889	0.736515	0.720081	0.08875	0.1205	99.99	31.68	31.675	0	0.01	0.01	80.28	33.885	27.2625	7.8325	1.6475	0.12325	6.5875	0.0725	0.6325	2.205	186.735
	1.747	2.605	0.851	1.001	0.85015	0.670633	0.129	0.205	0.629268	0.151586	0.204795	0.0331734	0.0412348	0.8045	1.00484	0.0864167	0.107417	99.05	34.745	34.415	0	0.9525	0.9525	53.855	49.9725	24.3425	20.2375	2.025	0.086	6.0265	0.0875	0.61	2.0925	86.665

## Sheet: Figure S6
Raw data of Figure S6
A					B
	MTS height / MTP width	Tibial plateau width				SCBP BV/TV	Tibial plateau width
human	0.331614	80.1			human	94.5225	80.1
	0.346837	67.96				91.8875	67.96
	0.320119	73.49				86.385	73.49
	0.326712	72.66				95.2875	72.66
	0.360218	80.77				95.6725	80.77
	0.371417	68.92				90.35	68.92
sheep	0.320346	52.026			sheep	96.54	52.026
	0.331256	51.19				98.155	51.19
	0.306048	50.4				97.86	50.4
	0.332168	48.59				97.825	48.59
	0.282456	51.337				96.6625	51.337
	0.340745	51.541				97.6875	51.541
minipig	0.338693	38.89			minipig	98.935	38.89
	0.250636	39.19				98.2075	39.19
	0.268986	38.36				97.5075	38.36
	0.21294	40.24				97.9425	40.24
	0.245955	39.21				99.93	39.21
	0.355229	40.213				99.9125	40.213
rabbit	0.23924	15.641			rabbit	98.7163	15.641
	0.176177	16.599				99.3355	16.599
	0.259818	16.186				98.9417	16.186
	0.167516	17.464				98.9933	17.464
	0.21225	16.702				99.9924	16.702
	0.155667	16.062				99.9731	16.062
rat	0.0972746	7.183			rat	99.9998	7.183
	0.130539	6.64				99.923	6.64
	0.145547	6.711				99.9542	6.711
	0.141767	7.011				99.8688	7.011
	0.142153	6.664				99.9677	6.664
	0.137807	7.418				99.805	7.418
mouse	0.186176	2.736			mouse	99.9473	2.736
	0.117146	2.904				99.4464	2.904
	0.1417	2.797				99.9975	2.797
	0.124481	2.929				99.465	2.929
	0.117476	2.947				99.99	2.947
	0.151586	2.605				99.05	2.605
